# Supplementary material for: Evaluation of a comprehensive maternal newborn health intervention in rural Tanzania: single-arm pre-post coverage survey results
Source: Glob Health Action. 2022 Nov 11;15(1):2137281. doi: 10.1080/16549716.2022.2137281 (PMC9665093; doi:10.1080/16549716.2022.2137281)
Supplement: Supplemental Material [file ZGHA_A_2137281_SM2525.zip]

Archive with 3 entries (3 files):
- Supplementary_Material_A_03_DEC_2021.docx
- Supplementary_Material_B_03_DEC_2021.docx
- Supplementary_Material_C_03_DEC_2021.docx
